# Supplementary material for: Changes in Plasma Metabolome Profiles Following Oral Glucose Challenge among Adult Chinese
Source: Nutrients. 2021 Apr 27;13(5):1474. doi: 10.3390/nu13051474 (PMC8146292; doi:10.3390/nu13051474)
Supplement: Supplementary file 1 [file nutrients-13-01474-s001.zip]

Archive with 1 entries (1 files):
- nutrients-1157076-supplementary.pdf
